# Supplementary material for: Gut–Liver Axis Mechanisms Underlying Spontaneous Reversal of Liver Fibrosis: A Gut Microbiota-Metabolomics Analysis
Source: Metabolites. 2026 Jun 17;16(6):424. doi: 10.3390/metabo16060424 (PMC13303552; doi:10.3390/metabo16060424)
Supplement: Supplementary file 1 [file metabolites-16-00424-s001.zip › Supplementary Table S1.xlsx]

## Sheet: Sheet1
Supplementary Table S1. 23 differentially expressed metabolites identified based on expression levels between any two of the three groups.
MS2 name	A1	A2	A3	B1	B2	B3	C1	C2	C3
gamma-Linolenic acid	0.00310318	0.00324117	0.00305728	0.00236945	0.00274383	0.00240501	0.00129106	0.00102879	0.00128862
alpha-Linolenic acid	0.00310318	0.00324117	0.00305728	0.00236945	0.00274383	0.00240501	0.00129106	0.00102879	0.00128862
5-Undecylbenzene-1,3-diol	8.26261e-06	1.12332e-05	7.98774e-06	4.84886e-06	4.63212e-06	5.30048e-06	2.44924e-06	2.01485e-06	1.91824e-06
4-(Hydroxymethyl)benzenesulfonic acid	7.95682e-06	5.38096e-06	6.02097e-06	0.000146149	0.0001161	0.000236892	3.66009e-06	2.74796e-06	1.36866e-06
FAHFA 18:3/18:2	0.000186322	0.00021961	0.000166642	0.000123428	9.47617e-05	9.57619e-05	3.45235e-05	1.99422e-05	2.80936e-05
Cer 18:0;3O/16:0;(2OH)	4.38068e-06	3.34593e-06	2.18392e-06	9.90506e-06	1.56346e-05	1.38912e-05	6.54318e-06	7.64952e-06	6.99129e-06
LNAPE 20:5/N-21:0	3.70565e-06	2.4891e-06	3.14123e-06	8.29186e-07	7.67146e-07	6.78774e-07	2.47663e-07	1.41939e-09	2.93153e-07
4-Chloro-1H-benzotriazol-1-ol	9.58941e-06	9.37127e-06	8.65905e-06	2.95267e-06	1.74971e-06	5.11665e-06	5.40521e-06	7.05605e-06	6.70936e-06
Dihydrocitrinone	1.18244e-05	1.27998e-05	8.1838e-06	2.19077e-06	1.31915e-06	1.6867e-06	2.56976e-06	4.27325e-06	5.15733e-06
25-Hydroxyvitamin D3	1.80844e-05	1.38467e-05	1.33587e-05	2.32023e-05	2.17133e-05	2.25622e-05	6.34428e-06	4.41404e-06	6.34571e-06
LPC 28:1-SN2	9.36978e-06	1.01151e-05	6.77052e-06	5.62266e-06	3.90638e-06	6.34464e-06	2.10188e-06	2.70897e-06	3.36227e-06
LPC O-15:0	4.74004e-05	2.1489e-05	3.48946e-05	0.000116003	9.53788e-05	0.000101711	6.11582e-05	7.20579e-05	7.94728e-05
Oleanolic_aldehyde	6.28338e-05	5.23053e-05	6.59319e-05	0.000128553	9.76918e-05	0.000149256	3.14326e-05	2.10068e-05	1.68416e-05
6H-Dibenzo[b,d]pyran, 3-(1,1-dimethylheptyl)-6a,7,10,10a-tetrahydro-1-methoxy-6,6,9-trimethyl-, (6aR,10aR)-	5.31957e-06	5.00315e-06	4.16244e-06	1.25555e-06	1.96055e-06	1.20942e-06	2.8558e-06	2.99795e-06	2.22368e-06
4-Fluoro-3-methanesulfonylbenzoic acid	0.000280341	0.000308723	0.000316015	0.000174569	6.35129e-06	5.23676e-06	0.000481749	0.000450711	0.000365337
PE(14:0/16:1(9Z))	2.92705e-06	4.57772e-06	2.52499e-06	1.81472e-06	9.47559e-07	6.77083e-07	7.62601e-06	9.36727e-06	1.09498e-05
Propanoic acid, 3-[(1,4-dihydro-5,8-dimethoxy-1,4-dioxo-2-naphthalenyl)thio]-	9.96749e-06	1.39819e-05	9.5202e-06	2.55729e-06	2.7536e-06	3.62019e-06	4.58784e-06	6.75538e-06	5.93695e-06
MGDG 2:0_5:0	1.07688e-06	1.18717e-06	7.24326e-07	2.15959e-06	1.784e-06	2.04025e-06	3.09128e-06	2.78171e-06	3.52349e-06
HexCer 8:0;3O/13:0;(2OH)	9.69501e-06	7.47654e-06	1.10372e-05	3.73793e-06	4.77162e-06	2.82539e-06	8.75371e-07	5.33067e-07	4.1888e-07
SL 10:0;O/18:0	1.32497e-05	9.84741e-06	1.06752e-05	1.66779e-05	1.94139e-05	1.85153e-05	5.41555e-06	3.04361e-06	5.84932e-06
phosphatidylethanolamine (1-myristoyl, 2-palmitoleoyl)	1.85e-06	2.89937e-06	1.82979e-06	9.36895e-07	4.53427e-07	6.75808e-07	4.64718e-06	6.30255e-06	8.28834e-06
menaquinone-6	4.29533e-05	5.17947e-05	7.118e-05	4.73207e-06	2.93368e-06	7.82889e-06	1.49744e-06	8.23309e-07	6.83064e-07
5beta-Scymnol sulfate	5.83203e-05	5.29355e-05	3.06509e-05	1.74385e-05	1.98236e-05	1.44138e-05	8.7489e-06	1.30092e-05	7.49789e-06
A:liver fibrosis model group; B: 4-week reversal group; C:12-week reversal group.
