# Supplementary material for: Gut–Liver Axis Mechanisms Underlying Spontaneous Reversal of Liver Fibrosis: A Gut Microbiota-Metabolomics Analysis
Source: Metabolites. 2026 Jun 17;16(6):424. doi: 10.3390/metabo16060424 (PMC13303552; doi:10.3390/metabo16060424)
Supplement: Supplementary file 1 [file metabolites-16-00424-s001.zip › Supplementary Table S2.xlsx]

## Sheet: Supplementary Table S2
Supplementary Table S2. Inter-group β-diversity analysis.
Group 1	Group 2	Sample size	Permutations	R	p-value	q-value
A	B	8	999	0.979167	0.031	0.034
A	C	8	999	0.552083	0.031	0.034
B	C	8	999	0.46875	0.034	0.034
A:liver fibrosis model group; B: 4-week reversal group; C:12-week reversal group.
