# Supplementary material for: Gut–Liver Axis Mechanisms Underlying Spontaneous Reversal of Liver Fibrosis: A Gut Microbiota-Metabolomics Analysis
Source: Metabolites. 2026 Jun 17;16(6):424. doi: 10.3390/metabo16060424 (PMC13303552; doi:10.3390/metabo16060424)
Supplement: Supplementary file 1 [file metabolites-16-00424-s001.zip › Supplementary Table S3.xlsx]

## Sheet: Supplementary Table S3
Supplementary Table S3. Changes in the microbiome at the family level.
	A	B	C
d__Bacteria;p__Bacteroidota;c__Bacteroidia;o__Bacteroidales;f__Muribaculaceae	0.336151	0.284185	0.29948
d__Bacteria;p__Firmicutes_A;c__Clostridia_258483;o__Lachnospirales;f__Lachnospiraceae	0.1878	0.324279	0.160659
d__Bacteria;p__Firmicutes_D;c__Bacilli;o__Lactobacillales;f__Lactobacillaceae	0.0210683	0.146499	0.0777539
d__Bacteria;p__Bacteroidota;c__Bacteroidia;o__Bacteroidales;f__Bacteroidaceae	0.145716	0.0440784	0.0545226
d__Bacteria;p__Firmicutes_D;c__Bacilli;o__Erysipelotrichales;f__Erysipelotrichaceae	0.0349313	0.0242735	0.0707586
d__Bacteria;p__Firmicutes_A;c__Clostridia_258483;o__TANB77;f__CAG-508	0.0646818	0.037413	0.0137281
d__Bacteria;p__Firmicutes_A;c__Clostridia_258483;o__Oscillospirales;f__Oscillospiraceae_88309	0.0390812	0.0293194	0.01949
d__Bacteria;p__Firmicutes_A;c__Clostridia_258483;o__Oscillospirales;f__Acutalibacteraceae	0.0463914	0.0162548	0.0145041
d__Bacteria;p__Firmicutes_D;c__Bacilli;o__Erysipelotrichales;f__Coprobacillaceae	0.00661663	0.00196812	0.0598683
d__Bacteria;p__Proteobacteria;c__Gammaproteobacteria;o__Enterobacterales_A_737866;f__Enterobacteriaceae_A	5.62e-05	3.37e-05	0.0666762
d__Bacteria;p__Desulfobacterota_I;c__Desulfovibrionia;o__Desulfovibrionales;f__Desulfovibrionaceae	0.0121986	0.0073514	0.0291019
d__Bacteria;p__Campylobacterota;c__Campylobacteria;o__Campylobacterales;f__Helicobacteraceae	0.0130008	0.00708898	0.0191751
d__Bacteria;p__Bacteroidota;c__Bacteroidia;o__Bacteroidales;f__Tannerellaceae	0.00904586	0.00242922	0.0258217
d__Bacteria;p__Firmicutes_A;c__Clostridia_258483;o__Oscillospirales;f__Ruminococcaceae	0.00773003	0.014774	0.00976937
d__Bacteria;p__Patescibacteria;c__Saccharimonadia;o__Saccharimonadales;f__Nanosyncoccaceae	0.00687905	0.0104891	0.0119212
d__Bacteria;p__Bacteroidota;c__Bacteroidia;o__Bacteroidales;f__Rikenellaceae	0.01173	0.00795121	0.00894839
d__Bacteria;p__Proteobacteria;c__Gammaproteobacteria;o__Burkholderiales_595427;f__Burkholderiaceae_A_595427	0.00782375	0.00127459	0.0095182
d__Bacteria;p__Verrucomicrobiota;c__Verrucomicrobiae;o__Verrucomicrobiales;f__Akkermansiaceae	0.00286783	0.000116213	0.0153663
d__Bacteria;p__Bacteroidota;c__Bacteroidia;o__Bacteroidales;f__Marinifilaceae	0.0102567	0.00148452	0.00384252
d__Bacteria;p__Firmicutes_D;c__Bacilli;o__RF39;f__UBA660	0.00508712	0.00626424	0.00123335
d__Bacteria;p__Actinobacteriota;c__Coriobacteriia;o__Coriobacteriales;f__Eggerthellaceae	0.00227552	0.00408994	0.00222679
d__Bacteria;p__Bacteroidota;c__Bacteroidia;o__Bacteroidales;f__UBA932	0.006253	0.00130833	0.00081349
d__Bacteria;p__Actinobacteriota;c__Actinomycetia;o__Actinomycetales;f__Bifidobacteriaceae	0.000386126	0.00232426	0.00539078
d__Bacteria;p__Firmicutes_A;c__Clostridia_258483;o__Peptostreptococcales;f__Anaerovoracaceae	0.00290157	0.002343	0.00275162
d__Bacteria;p__Firmicutes_A;c__Clostridia_258483;o__Oscillospirales;f__Butyricicoccaceae	0.00111714	0.00377504	0.00114338
d__Bacteria;p__Deferribacterota;c__Deferribacteres;o__Deferribacterales;f__Mucispirillaceae	0.00222304	0.000322397	0.00278536
d__Bacteria;p__Firmicutes_B_370539;c__Dehalobacteriia;o__Dehalobacteriales;f__Dehalobacteriaceae	0.00151826	0.00191189	0.00143579
d__Bacteria;p__Firmicutes_A;c__Clostridia_258483;o__UBA1381;f__UBA1381	0.000487344	0.00230926	0.00189314
d__Bacteria;p__Firmicutes_A;c__Clostridia_258483;o__Clostridiales;f__Clostridiaceae_222000	0.000393624	0.00351637	0.00037488
d__Bacteria;p__Actinobacteriota;c__Coriobacteriia;o__Coriobacteriales;f__Atopobiaceae	0.00164947	0.00068603	0.00119212
d__Bacteria;p__Firmicutes_A;c__Clostridia_258483;o__Oscillospirales;f__UBA644	0.000693528	0.0018744	0.000652291
d__Bacteria;p__Cyanobacteria;c__Vampirovibrionia;o__Gastranaerophilales;f__Gastranaerophilaceae	0.00232051	0.000183691	0.000506088
d__Bacteria;p__Bacteroidota;c__Bacteroidia;o__Chitinophagales;f__Saprospiraceae	0.00113963	0.0010909	0.000716021
d__Bacteria;p__Firmicutes_A;c__Clostridia_258483;o__Oscillospirales;f__CAG-272	0.000903461	0.000948446	0.000997181
d__Bacteria;p__Firmicutes_A;c__Clostridia_258483;o__Lachnospirales;f__unclassified__Lachnospirales	0.00053233	0.00189689	0.000363634
d__Bacteria;p__Proteobacteria;c__Alphaproteobacteria;o__RF32;f__CAG-239	0.00190439	3e-05	0.000412368
d__Bacteria;p__Firmicutes_A;c__Clostridia_258483;o__Christensenellales;f__Christensenellaceae	0.000356136	0.000341141	0.00096719
d__Bacteria;p__Firmicutes_A;c__Clostridia_258483;o__Christensenellales;f__CAG-74	0.000581064	0.000461102	0.00025117
d__Bacteria;p__Firmicutes_A;c__Clostridia_258483;o__Eubacteriales_45227;f__Oscillospiraceae_45227	0.00021743	0.000131208	0.000925954
d__Bacteria;p__Firmicutes_A;c__Clostridia_258483;o__unclassified__Clostridia_258483;f__unclassified__Clostridia_258483	0.000292406	0.000127459	0.000742262
d__Bacteria;p__Firmicutes_A;c__Clostridia_258483;o__Christensenellales;f__Borkfalkiaceae	0.000303653	0.000491093	0.000194938
d__Bacteria;p__Firmicutes_D;c__Bacilli;o__Acholeplasmatales;f__Anaeroplasmataceae	9e-05	0.000787248	4.12e-05
d__Bacteria;p__Bacteroidota;c__Bacteroidia;o__unclassified__Bacteroidia;f__unclassified__Bacteroidia	0.000708523	3.75e-05	0.000116213
d__Bacteria;p__Firmicutes_A;c__Clostridia_258483;o__Lachnospirales;f__Anaerotignaceae	0.000277411	0.000322397	0.000198686
d__Bacteria;p__Proteobacteria;c__Alphaproteobacteria;o__Rs-D84_512864;f__Rs-D84	0.000693528	0	2.62e-05
d__Bacteria;p__Firmicutes_A;c__Clostridia_258483;o__Christensenellales;f__CAG-314	0.000273662	0.000262416	0.000116213
d__Bacteria;p__Firmicutes_A;c__Clostridia_258483;o__Christensenellales;f__UBA1242	5.62e-05	0.000221179	4.5e-05
d__Bacteria;p__Firmicutes_B_370539;c__Peptococcia;o__Peptococcales;f__Peptococcaceae_369362	3.37e-05	0.000108715	9.37e-05
d__Bacteria;p__Firmicutes_D;c__Bacilli;o__Lactobacillales;f__Streptococcaceae	4.5e-05	0.00012371	5.25e-05
d__Bacteria;p__Firmicutes_A;c__Clostridia_258483;o__Christensenellales;f__unclassified__Christensenellales	3e-05	7.12e-05	6.37e-05
d__Bacteria;p__Firmicutes_A;c__Clostridia_258483;o__Christensenellales;f__CAG-552	4.12e-05	8.25e-05	3.37e-05
d__Bacteria;p__Actinobacteriota;c__Coriobacteriia;o__Coriobacteriales;f__unclassified__Coriobacteriales	0	7.5e-05	7.12e-05
d__Bacteria;p__Firmicutes_A;c__Clostridia_258483;o__Oscillospirales;f__QAKW01	4.87e-05	4.87e-05	2.25e-05
d__Bacteria;p__Firmicutes_A;c__Clostridia_258483;o__Christensenellales;f__GCA-900066905	0	0	6.75e-05
d__Bacteria;p__Cyanobacteria;c__Cyanobacteriia;o__unclassified__Cyanobacteriia;f__unclassified__Cyanobacteriia	0	5.62e-05	7.5e-06
d__Bacteria;p__Firmicutes_A;c__Clostridia_258483;o__Christensenellales;f__CAG-917	7.5e-06	2.25e-05	2.62e-05
d__Bacteria;p__Firmicutes_A;c__Clostridia_258483;o__Acetivibrionales;f__DSM-8532	2.25e-05	7.5e-06	2.25e-05
d__Bacteria;p__Firmicutes_A;c__Clostridia_258483;o__Acetivibrionales;f__unclassified__Acetivibrionales	0	3.75e-05	1.12e-05
d__Bacteria;p__Firmicutes_A;c__Clostridia_43505;o__Caldicoprobacterales;f__Xylanivirgaceae	0	1.12e-05	3.75e-05
d__Bacteria;p__Firmicutes_D;c__Bacilli;o__Lactobacillales;f__Enterococcaceae	0	0	2.62e-05
d__Bacteria;p__Firmicutes_A;c__Clostridia_258483;o__Peptostreptococcales;f__Peptostreptococcaceae_256921	2.62e-05	0	0
d__Bacteria;p__unclassified__Bacteria;c__unclassified__Bacteria;o__unclassified__Bacteria;f__unclassified__Bacteria	3.75e-06	0	1.5e-05
d__Bacteria;p__Proteobacteria;c__Alphaproteobacteria;o__RUG11792;f__RUG11792	1.87e-05	0	0
d__Bacteria;p__Firmicutes_A;c__Clostridia_258483;o__Eubacteriales_258471;f__Anaerofustaceae	1.87e-05	0	0
d__Bacteria;p__Proteobacteria;c__Alphaproteobacteria;o__Sphingomonadales;f__Temperatibacteraceae	0	1.87e-05	0
d__Bacteria;p__Firmicutes_A;c__Clostridia_258483;o__Tissierellales;f__unclassified__Tissierellales	1.12e-05	0	0
d__Bacteria;p__Firmicutes_A;c__Clostridia_258483;o__Oscillospirales;f__Ethanoligenenaceae	3.75e-06	0	7.5e-06
d__Bacteria;p__Firmicutes_A;c__Clostridia_258483;o__Peptostreptococcales;f__unclassified__Peptostreptococcales	7.5e-06	0	0
d__Bacteria;p__Proteobacteria;c__Gammaproteobacteria;o__Pseudomonadales_660879;f__Moraxellaceae	7.5e-06	0	0
d__Bacteria;p__Actinobacteriota;c__Actinomycetia;o__Actinomycetales;f__Microbacteriaceae	0	0	7.5e-06
d__Bacteria;p__Bacteroidota;c__Bacteroidia;o__Bacteroidales;f__unclassified__Bacteroidales	7.5e-06	0	0
d__Bacteria;p__Proteobacteria;c__unclassified__Proteobacteria;o__unclassified__Proteobacteria;f__unclassified__Proteobacteria	0	0	7.5e-06
d__Bacteria;p__Firmicutes_A;c__Clostridia_258483;o__Tissierellales;f__Tissierellaceae	0	7.5e-06	0
d__Bacteria;p__Proteobacteria;c__Gammaproteobacteria;o__unclassified__Gammaproteobacteria;f__unclassified__Gammaproteobacteria	0	0	3.75e-06
d__Bacteria;p__Bacteroidota;c__Bacteroidia;o__Bacteroidales;f__Barnesiellaceae	3.75e-06	0	0
d__Bacteria;p__Proteobacteria;c__Gammaproteobacteria;o__Pseudomonadales_650612;f__Halieaceae	0	0	3.75e-06
d__Bacteria;p__Actinobacteriota;c__Actinomycetia;o__Mycobacteriales;f__Mycobacteriaceae	0	3.75e-06	0
d__Bacteria;p__Bacteroidota;c__Bacteroidia;o__Flavobacteriales_877923;f__Weeksellaceae	0	3.75e-06	0
A:liver fibrosis model group; B: 4-week reversal group; C:12-week reversal group.
